# Supplementary material for: Complement System Dysregulation in the Immunopathogenesis of Long COVID: Systematic Evidence Synthesis
Source: Biomedicines. 2026 Feb 15;14(2):439. doi: 10.3390/biomedicines14020439 (PMC12938500; doi:10.3390/biomedicines14020439)
Supplement: Supplementary file 1 [file biomedicines-14-00439-s001.zip]

Archive with 1 entries (1 files):
- biomedicines-4147083-supplementary.pdf
